# Supplementary material for: Long-read genomics reveal extensive nuclear-specific evolution and allele-specific expression in a dikaryotic fungus
Source: Genome Res. 2025 Jun;35(6):1364–76. doi: 10.1101/gr.280359.124 (PMC12129025; doi:10.1101/gr.280359.124)
Supplement: Supplement 4 [file Supplemental_Scripts.zip]

Archive with 55 entries (43 files):
- Pst104EGenomeAnalysis-main/
- Pst104EGenomeAnalysis-main/karyoplot.R
- Pst104EGenomeAnalysis-main/README.md
- Pst104EGenomeAnalysis-main/allele_specific_expression/
- Pst104EGenomeAnalysis-main/allele_specific_expression/ASE_analysis.ipynb
- Pst104EGenomeAnalysis-main/allele_specific_expression/bambu_quant.R
- Pst104EGenomeAnalysis-main/allele_specific_expression/bambu_quant_df_processing.ipynb
- Pst104EGenomeAnalysis-main/allele_specific_expression/DEseq2_ASE.R
- Pst104EGenomeAnalysis-main/gene_annotation/
- Pst104EGenomeAnalysis-main/gene_annotation/combine_custom_anno.sh
- Pst104EGenomeAnalysis-main/gene_annotation/combine_funannotate_ingenannot_predictions_gff3.sh
- Pst104EGenomeAnalysis-main/gene_annotation/funannotate_annotate.sh
- Pst104EGenomeAnalysis-main/gene_annotation/funannotate_antismash.sh
- Pst104EGenomeAnalysis-main/gene_annotation/funannotate_iprscan.sh
- Pst104EGenomeAnalysis-main/gene_annotation/funannotate_predict.sh
- Pst104EGenomeAnalysis-main/gene_annotation/funannotate_prot2genome.sh
- Pst104EGenomeAnalysis-main/gene_annotation/funannotate_train.sh
- Pst104EGenomeAnalysis-main/gene_annotation/ingenannot_effector_predictor.sh
- Pst104EGenomeAnalysis-main/gene_annotation/ingenannot_mask_tRNA.py
- Pst104EGenomeAnalysis-main/gene_annotation/ingenannot_rank_isoforms.sh
- Pst104EGenomeAnalysis-main/gene_annotation/ingenannot_rescue_effectors.sh
- Pst104EGenomeAnalysis-main/gene_annotation/ingenannot_utr_refine.sh
- Pst104EGenomeAnalysis-main/gene_annotation/secretome_filter.sh
- Pst104EGenomeAnalysis-main/gene_annotation/secretome_prediction.sh
- Pst104EGenomeAnalysis-main/genome_assembly/
- Pst104EGenomeAnalysis-main/genome_assembly/verkko.sh
- Pst104EGenomeAnalysis-main/genome_assembly/assembly_qc/
- Pst104EGenomeAnalysis-main/genome_assembly/assembly_qc/bcftools_variant_calling.sh
- Pst104EGenomeAnalysis-main/genome_assembly/assembly_qc/craq.sh
- Pst104EGenomeAnalysis-main/genome_assembly/assembly_qc/lai.sh
- Pst104EGenomeAnalysis-main/genome_assembly/assembly_qc/merqury.sh
- Pst104EGenomeAnalysis-main/genome_assembly/blast_contaminant_mtDNA/
- Pst104EGenomeAnalysis-main/genome_assembly/blast_contaminant_mtDNA/assembly_cleanup.md
- Pst104EGenomeAnalysis-main/genome_assembly/blast_contaminant_mtDNA/split_genome_for_blast.py
- Pst104EGenomeAnalysis-main/genome_assembly/blast_contaminant_mtDNA/blast_snakemake/
- Pst104EGenomeAnalysis-main/genome_assembly/blast_contaminant_mtDNA/blast_snakemake/blast.yaml
- Pst104EGenomeAnalysis-main/genome_assembly/blast_contaminant_mtDNA/blast_snakemake/config.yaml
- Pst104EGenomeAnalysis-main/genome_assembly/blast_contaminant_mtDNA/blast_snakemake/Snakefile
- Pst104EGenomeAnalysis-main/genome_assembly/blast_contaminant_mtDNA/blast_snakemake/usage.md
- Pst104EGenomeAnalysis-main/genome_assembly/hic/
- Pst104EGenomeAnalysis-main/genome_assembly/hic/3d-dna.sh
- Pst104EGenomeAnalysis-main/genome_assembly/hic/generate_ligation_site.py
- Pst104EGenomeAnalysis-main/genome_assembly/hic/hicpro.sh
- Pst104EGenomeAnalysis-main/genome_assembly/hic/juicer.sh
- Pst104EGenomeAnalysis-main/rDNA_analysis/
- Pst104EGenomeAnalysis-main/rDNA_analysis/process_subtype_specific_hic_mates.sh
- Pst104EGenomeAnalysis-main/read_processing/
- Pst104EGenomeAnalysis-main/read_processing/dorado_basecall.snakefile
- Pst104EGenomeAnalysis-main/read_processing/read_processing.sh
- Pst104EGenomeAnalysis-main/SV/
- Pst104EGenomeAnalysis-main/SV/feature_enrichment_in_SVs.ipynb
- Pst104EGenomeAnalysis-main/SV/nucmer_syri.sh
- Pst104EGenomeAnalysis-main/SV/SV_statistics.ipynb
- Pst104EGenomeAnalysis-main/transposable_elements/
- Pst104EGenomeAnalysis-main/transposable_elements/TE_analysis.ipynb
