# Supplementary material for: Long-read genomics reveal extensive nuclear-specific evolution and allele-specific expression in a dikaryotic fungus
Source: Genome Res. 2025 Jun;35(6):1364–76. doi: 10.1101/gr.280359.124 (PMC12129025; doi:10.1101/gr.280359.124)
Supplement: Supplement 4 [file Supplemental_Scripts.zip › Pst104EGenomeAnalysis-main/README.md]

# Pst104EGenomeAnalysis

codes for "Long-read genomics reveal extensive nuclear-specific evolution and allele-specific expression in a dikaryotic fungus"

[![DOI](https://zenodo.org/badge/DOI/10.5281/zenodo.14885174.svg)](https://doi.org/10.5281/zenodo.14885174)
