# Supplementary material for: Long-read genomics reveal extensive nuclear-specific evolution and allele-specific expression in a dikaryotic fungus
Source: Genome Res. 2025 Jun;35(6):1364–76. doi: 10.1101/gr.280359.124 (PMC12129025; doi:10.1101/gr.280359.124)
Supplement: Supplement 4 [file Supplemental_Scripts.zip › Pst104EGenomeAnalysis-main/genome_assembly/blast_contaminant_mtDNA/blast_snakemake/config.yaml]

# input directory containing all query fasta. read fastq must be converted to fasta format.
input_dir: "/media/ssd/common/blast/blastsnake/test/input"

# output directory for storing blast report files (*.blast).
# will be created if it doesn't exist
output_blast_dir: "/media/ssd/common/blast/blastsnake/test/blast_out"

### BLAST SETTINGS ###
blast_db: "/media/ssd/common/blast/db/nt/nt"
blast_outfmt: "6 qseqid sseqid stitle length qcov pident qstart qend sstart send sscinames staxids evalue"
perc_identity: "75"
max_target_seqs: "10"
evalue: "1e-5"
