# Supplementary material for: Long-read genomics reveal extensive nuclear-specific evolution and allele-specific expression in a dikaryotic fungus
Source: Genome Res. 2025 Jun;35(6):1364–76. doi: 10.1101/gr.280359.124 (PMC12129025; doi:10.1101/gr.280359.124)
Supplement: Supplement 4 [file Supplemental_Scripts.zip › Pst104EGenomeAnalysis-main/genome_assembly/blast_contaminant_mtDNA/blast_snakemake/Snakefile]

import os
from glob import glob

configfile: "config.yaml"

INDIR = config["input_dir"]
OUTDIR = config["output_blast_dir"] 
FILES = [os.path.splitext(n)[0] for n in os.listdir(INDIR)]
BLAST_DB = config["blast_db"]
OUTFMT = config["blast_outfmt"]

rule all:
    input:
        expand(f"{OUTDIR}/{{file}}.blast", file=FILES)


rule blast:
    input:
        f"{INDIR}/{{file}}.fasta"
    params:
        db = BLAST_DB,
        outfmt = OUTFMT,
        exportdb = os.path.split(BLAST_DB)[0]
    output:
        f"{OUTDIR}/{{file}}.blast"
    conda:
        "blast.yaml"
    shell:
        "set +u; export BLASTDB=$BLASTDB:{params.exportdb}; set -u; "
        "blastn -db {params.db} -perc_identity {config[perc_identity]} -query {input} -out {output} -outfmt '{params.outfmt}' -max_target_seqs {config[max_target_seqs]} -evalue {config[evalue]}"
