# Supplementary material for: Long-read genomics reveal extensive nuclear-specific evolution and allele-specific expression in a dikaryotic fungus
Source: Genome Res. 2025 Jun;35(6):1364–76. doi: 10.1101/gr.280359.124 (PMC12129025; doi:10.1101/gr.280359.124)
Supplement: Supplement 4 [file Supplemental_Scripts.zip › Pst104EGenomeAnalysis-main/SV/feature_enrichment_in_SVs.ipynb]

# %% [code]
import pandas as pd
import os
import seaborn as sns
import numpy as np
import matplotlib.pyplot as plt
import math
import subprocess
from tqdm import tqdm
from glob import glob

# %% [code]
category_order = ["inversion", "translocation", "duplication", "indel (>=50bp)", "syntenic_region", "not_aligned"]
category_order_v2 = ["Inversions", "Translocations", "Duplications", "Indels (>=50bp)", "Syntenic regions", "Not aligned"]
chr_natural_order = [f"chr{n}{hap}" for n in range(1, 19) for hap in ["A", "B"]]

# %% [markdown]
## TE enrichment in SVs

# %% [code]
def run_shell(command):
    subprocess.run(command, shell=True)

def calculate_feature_coverage_at_sv(feature_bed, sv_coords_bed):
    """
    reads in a TE bed that has four columns: chr, start, end, matched consensus TE.
    then calculate TE coverage by order or COS.
    """
    # read in intersect bed and takes number of overlapping bases in the last column
    df = pd.read_csv(feature_bed, sep="\t", header=None)
    df = df.iloc[:,[0,1,2,-1]]
    df.columns = ["chr", "feat_start", "feat_end", "overlap_len"]
    # #get feature bed for length to compute coverage in feature region
    sv = pd.read_csv(sv_coords_bed, sep="\t", header=None, usecols=(0,1,2))
    sv.columns = ["chr", "start", "end"]
    sv["sv_len"] = sv["end"]-sv["start"]
    sv = sv.groupby("chr")["sv_len"].sum().reset_index()
    df = pd.merge(df, sv[["chr", "sv_len"]], on="chr")
    df = df.groupby(["chr", "sv_len"])["overlap_len"].sum().reset_index()
    df["coverage"] = (df["overlap_len"] / df["sv_len"]) * 100
    return df

def calculate_feat_coverage_diff(SV_feat_cov_df, nonSV_feat_cov_df):
    """
    calculates feature coverage difference by (SV - nonSV).
    """
    result = pd.merge(SV_feat_cov_df, nonSV_feat_cov_df, \
                      on=["chr"], suffixes=["_SV", "_nonSV"])
    result = result[["chr", "coverage_SV", "coverage_nonSV"]]
    result["coverage_diff"] = result["coverage_SV"]-result["coverage_nonSV"]
    return result

# %% [markdown]
slopped SVs by 2kbp on both sides; nonSVs are the reverse of those

# %% [code]
# !cat SV_hapA.bed SV_hapB.bed > SV.bed
# # slop SVs outwards by 2kbp to capture TEs nearby
# !bedtools slop -i SV.bed -g TE_enrichment/v3.9.chr.haplotype-paired.fasta.genomefile -b 2000 > TE_enrichment/SV.slop2k.bed 
# # merge slopped SV bed
# !sort -k1,1 -k2,2n TE_enrichment/SV.slop2k.bed | bedtools merge | cut -f1,2,3 > TE_enrichment/SV.merged.bed 
# # # get outside SV bed. no need to merge because it's subtracted by merged SV
# !bedtools subtract -a /media/ssd/rita/project/104e/SV_calling/l200b500c500/TE_enrichment/v3.9.chr.haplotype-paired.fasta.bed -b  TE_enrichment/SV.merged.bed  > TE_enrichment/nonSV.bed
# # # merge TE bed
# !sort -k1,1 -k2,2n TE_enrichment/TE.bed | bedtools merge | cut -f1,2,3 > TE_enrichment/TE.merged.bed 

# # # intersect TEs with SVs to generate SV TEs bed file. TE only counted in if overlapped >=50%.
# # # last columns report overlapping bases which will be used to calculate coverage
# !bedtools intersect -a TE_enrichment/TE.merged.bed  -b TE_enrichment/SV.merged.bed -wo > TE_enrichment/SV_TE.bed
# !bedtools intersect -f 1 -a TE_enrichment/TE.merged.bed -b TE_enrichment/nonSV.bed -wo > TE_enrichment/nonSV_TE.bed

# %% [code]
def plot_te_coverage_difference(sv_te_bed, sv_coords_bed, non_sv_te_bed, non_sv_coords_bed, title, figsize=(2, 2.5)):
    observed_TE_coverage_at_SV = calculate_feature_coverage_at_sv(sv_te_bed, sv_coords_bed)
    observed_TE_coverage_at_nonSV = calculate_feature_coverage_at_sv(non_sv_te_bed, non_sv_coords_bed)
    # calculate TE coverage difference
    observed_TE_result = calculate_feat_coverage_diff(observed_TE_coverage_at_SV, observed_TE_coverage_at_nonSV)
    # sort by natural chromosome order
    observed_TE_result["chr"] = pd.Categorical(observed_TE_result["chr"], categories=chr_natural_order, ordered=True) 
    observed_TE_result = observed_TE_result.sort_values("chr")
    observed_TE_result_plot = pd.melt(observed_TE_result, id_vars="chr", value_vars=["coverage_SV", "coverage_nonSV"])
    observed_TE_result_plot.columns = ["chr", "variable", "% TE coverage"]
    plt.figure(figsize=figsize)
    ax = sns.boxplot(observed_TE_result_plot, y="% TE coverage", x="variable", palette="viridis")
    ax.set_xticklabels(["inside SV", "outside SV"])
    ax.set_xlabel("")
    ax.set_title(title)
    return observed_TE_result

# %% [code]
all_SVs_observed_result = plot_te_coverage_difference("TE_enrichment/SV_TE.bed", "TE_enrichment/SV.merged.bed", "TE_enrichment/nonSV_TE.bed", "TE_enrichment/nonSV.bed", "all SVs")

# %% [code]
# for sv_type in ["indel", "inversion", "translocation", "duplication"]:
#     plot_te_coverage_difference(f"TE_enrichment/{sv_type}_TE.bed", f"TE_enrichment/SV_types/{sv_type}.slop2k.bed", 
#                                 f"TE_enrichment/non-{sv_type}_TE.bed", f"TE_enrichment/SV_types/non-{sv_type}.bed", sv_type)

# Assuming the compute_te_coverage_difference and plot_te_coverage_difference functions are already defined

# Calculate observed results for each SV type
indel_observed_result = plot_te_coverage_difference(
    sv_te_bed="TE_enrichment/indel_TE.bed", 
    sv_coords_bed="TE_enrichment/SV_types/indel.slop2k.bed", 
    non_sv_te_bed="TE_enrichment/non-indel_TE.bed", 
    non_sv_coords_bed="TE_enrichment/SV_types/non-indel.bed",
    title="indel"
)

inversion_observed_result = plot_te_coverage_difference(
    sv_te_bed="TE_enrichment/inversion_TE.bed", 
    sv_coords_bed="TE_enrichment/SV_types/inversion.slop2k.bed", 
    non_sv_te_bed="TE_enrichment/non-inversion_TE.bed", 
    non_sv_coords_bed="TE_enrichment/SV_types/non-inversion.bed",
    title="inversion"
)

translocation_observed_result = plot_te_coverage_difference(
    sv_te_bed="TE_enrichment/translocation_TE.bed", 
    sv_coords_bed="TE_enrichment/SV_types/translocation.slop2k.bed", 
    non_sv_te_bed="TE_enrichment/non-translocation_TE.bed", 
    non_sv_coords_bed="TE_enrichment/SV_types/non-translocation.bed",
    title="translocation"
)

duplication_observed_result = plot_te_coverage_difference(
    sv_te_bed="TE_enrichment/duplication_TE.bed", 
    sv_coords_bed="TE_enrichment/SV_types/duplication.slop2k.bed", 
    non_sv_te_bed="TE_enrichment/non-duplication_TE.bed", 
    non_sv_coords_bed="TE_enrichment/SV_types/non-duplication.bed",
    title="duplication"
)


# %% [markdown]
#### permutation test

# %% [code]
def permute_feat_bed(bed, assembly_fai_bed, outdir, shuffle_within, n=10):
    """
    randomly permutes feature bed file. shuffles features within chromosomes.
    """
    if not os.path.exists(outdir):
        os.makedirs(outdir)
    outfn_list = []
    for x in range(n):
        outfn = os.path.join(outdir, os.path.basename(bed).replace(".bed", f".random_permute.{x}.bed"))
        if shuffle_within == "chromosome":
            param = "-chrom"
        elif shuffle_within == "genome":
            param =""
        cmd = f"bedtools shuffle -seed {x} -i {bed} -g {assembly_fai_bed} {param} > {outfn}"
        outfn_list.append(outfn)
        run_shell(cmd)
    return outfn_list

def get_feat_bed_at_sv(feature_bed, sv_bed, outdir):
    """
    intersect feature bed and SV bed to extract features located in the feature.
    """
    outfn = os.path.join(outdir, f"{os.path.basename(sv_bed[:-4])}.{os.path.basename(feature_bed[:-4])}")+".bed"
    if "nonSV" not in feature_bed: 
        run_shell(f"bedtools intersect -a {feature_bed} -b {sv_bed} -wo > {outfn}")
    else:
        run_shell(f"bedtools intersect -f 1 -a {feature_bed} -b {sv_bed} -wo > {outfn}")
    return outfn

def get_covdiff_p_value(perm_results, observed_result, chrom):
    expected_vals = np.array([df[df["chr"]==chrom]["coverage_diff"].iloc[0] for df in perm_results])
    observed_val = observed_result[observed_result["chr"]==chrom]["coverage_diff"].iloc[0]
    # turns both into aboslute values to look at both tails.
    abs_expected_vals = np.abs(expected_vals)
    abs_observed_val = np.abs(observed_val)
    expected_vals_extreme_as_observed = abs_expected_vals[abs_expected_vals>=abs_observed_val]
    pval = len(expected_vals_extreme_as_observed)/len(expected_vals)
    return expected_vals, observed_val, pval

# %% [code]
#permuted_bed_list = permute_TE_bed("TE_enrichment/TE.merged.bed", "TE_enrichment/v3.9.chr.haplotype-paired.fasta.genomefile", "TE_enrichment/permute_bed", n=5000)

# %% [code]
def calculate_permuted_TE_coverage_diff(sv_bed, nonsv_bed, permuted_bed_list, output_dir="TE_enrichment/permute_bed"):
    perm_TE_SV_vs_nonSV_results = []
    counter = 1
    for permuted_bed in permuted_bed_list:
        permuted_TE_at_SV_fn = get_feat_bed_at_sv(permuted_bed, sv_bed, output_dir)
        permuted_TE_at_nonSV_fn = get_feat_bed_at_sv(permuted_bed, nonsv_bed, output_dir)
        permuted_TE_coverage_at_SV = calculate_feature_coverage_at_sv(permuted_TE_at_SV_fn, sv_bed)
        permuted_TE_coverage_at_nonSV = calculate_feature_coverage_at_sv(permuted_TE_at_nonSV_fn, nonsv_bed)
        result = calculate_feat_coverage_diff(permuted_TE_coverage_at_SV, permuted_TE_coverage_at_nonSV)
        if counter % 500 == 0:
            print(f"Progress: {counter}/{len(permuted_bed_list)}")
        perm_TE_SV_vs_nonSV_results.append(pd.DataFrame(result))
        counter += 1
    return perm_TE_SV_vs_nonSV_results

# %% [code]
#all_SVs_perm_results = calculate_permuted_TE_coverage_diff("TE_enrichment/SV.merged.bed", "TE_enrichment/nonSV.bed", permuted_bed_list)
# inversion_perm_results = calculate_permuted_TE_coverage_diff("TE_enrichment/inversion_TE.bed", "TE_enrichment/non-inversion_TE.bed", permuted_bed_list)
# translocation_perm_results = calculate_permuted_TE_coverage_diff("TE_enrichment/translocation_TE.bed", "TE_enrichment/non-translocation_TE.bed", permuted_bed_list)
# duplication_perm_results = calculate_permuted_TE_coverage_diff("TE_enrichment/duplication_TE.bed", "TE_enrichment/non-duplication_TE.bed", permuted_bed_list)
# indel_perm_results = calculate_permuted_TE_coverage_diff("TE_enrichment/indel_TE.bed", "TE_enrichment/non-indel_TE.bed", permuted_bed_list)

# %% [code]
# sv_bed = "TE_enrichment/SV.merged.bed"
# nonsv_bed = "TE_enrichment/nonSV.bed"
# perm_TE_SV_vs_nonSV_results = []
# counter = 1
# for permuted_bed in permuted_bed_list:
#     permuted_TE_at_SV_fn = get_feat_bed_at_sv(permuted_bed, sv_bed, "TE_enrichment/permute_bed")
#     permuted_TE_at_nonSV_fn = get_feat_bed_at_sv(permuted_bed, nonsv_bed, "TE_enrichment/permute_bed")
#     permuted_TE_coverage_at_SV = calculate_feature_coverage_at_sv(permuted_TE_at_SV_fn, sv_bed)
#     permuted_TE_coverage_at_nonSV = calculate_feature_coverage_at_sv(permuted_TE_at_nonSV_fn, nonsv_bed)
#     result = calculate_feat_coverage_diff(permuted_TE_coverage_at_SV, permuted_TE_coverage_at_nonSV)
#     counter += 1
#     if counter % 500 == 0:
#         print(f"progress: {counter}/{len(permuted_bed_list)}")
#     perm_TE_SV_vs_nonSV_results.append(pd.DataFrame(result))

# %% [markdown]
Save data

# %% [code]
# perm_TE_SV_vs_nonSV_results_hdf5 = "perm_TE_SV_vs_nonSV_results.h5"
# with pd.HDFStore(perm_TE_SV_vs_nonSV_results_hdf5, mode="w") as store:
#     for i,df in enumerate(perm_TE_SV_vs_nonSV_results):
#         store[f"df_{i}"] = df

inversion_perm_results_hdf5 = "inversion_perm_results.h5"
with pd.HDFStore(inversion_perm_results_hdf5, mode="w") as store:
    for i,df in enumerate(inversion_perm_results):
        store[f"df_{i}"] = df

translocation_perm_results_hdf5 = "translocation_perm_results.h5"
with pd.HDFStore(translocation_perm_results_hdf5, mode="w") as store:
    for i,df in enumerate(translocation_perm_results):
        store[f"df_{i}"] = df
        
duplication_perm_results_hdf5 = "duplication_perm_results.h5"
with pd.HDFStore(duplication_perm_results_hdf5, mode="w") as store:
    for i,df in enumerate(duplication_perm_results):
        store[f"df_{i}"] = df

indel_perm_results_hdf5 = "indel_perm_results.h5"
with pd.HDFStore(indel_perm_results_hdf5, mode="w") as store:
    for i,df in enumerate(indel_perm_results):
        store[f"df_{i}"] = df

# %% [markdown]
load data

# %% [code]
# perm_TE_SV_vs_nonSV_results_hdf5 = "perm_TE_SV_vs_nonSV_results.h5"
# perm_TE_SV_vs_nonSV_results = []
# with pd.HDFStore(perm_TE_SV_vs_nonSV_results_hdf5, mode="r") as store:
#     for key in store.keys():
#         perm_TE_SV_vs_nonSV_results_df = pd.read_hdf(store, key)
#         perm_TE_SV_vs_nonSV_results.append(perm_TE_SV_vs_nonSV_results_df)

# %% [code]
def plot_permuted_hist(perm_results, observed_result, sv_type):
    chr_count = 18
    fig, axs = plt.subplots(chr_count, 2, figsize=(6, 2*chr_count))
    for n in range(1, chr_count+1):
        for hap in ["A", "B"]:
            if hap == "A":
                col = 0
            else:
                col = 1
            te_perm_vals, te_obs_val, te_pval = get_covdiff_p_value(perm_results, observed_result, f"chr{n}{hap}")
            sns.histplot(te_perm_vals, ax=axs[n-1,col])
            axs[n-1,col].set_title(f'chr{n}{hap}', fontsize=10)
            axs[n-1,col].axvline(te_obs_val, color='r', )
            axs[n-1,col].text(0.95, 0.95, f'p-value: {te_pval}', ha='right', va='top', transform=axs[n-1,col].transAxes, fontsize=9)
            axs[n-1,col].set_xlabel("% TE coverage difference (Obs-Exp)", fontsize=9)
            axs[n-1,col].set_ylabel("Count", fontsize=9)
    plt.suptitle(f"Difference of permuted vs observed TE coverage at {sv_type}")
    plt.tight_layout(rect=[0, 0, 1, 0.98])

# %% [code]
plot_permuted_hist(indel_perm_results, indel_observed_result, "indels (>=50bp)")

# %% [code]
plot_permuted_hist(duplication_perm_results, duplication_observed_result, "duplications")

# %% [code]
plot_permuted_hist(translocation_perm_results, translocation_observed_result, "translocation")

# %% [code]


# %% [code]
# all SVs
chr_count = 18
fig, axs = plt.subplots(chr_count, 2, figsize=(6, 2*chr_count))
for n in range(1, chr_count+1):
    for hap in ["A", "B"]:
        if hap == "A":
            col = 0
        else:
            col = 1
        te_perm_vals, te_obs_val, te_pval = get_covdiff_p_value(perm_TE_SV_vs_nonSV_results, observed_TE_result, f"chr{n}{hap}")
        sns.histplot(te_perm_vals, ax=axs[n-1,col])
        axs[n-1,col].set_title(f'chr{n}{hap}', fontsize=10)
        axs[n-1,col].axvline(te_obs_val, color='r', )
        axs[n-1,col].text(0.95, 0.95, f'p-value: {te_pval}', ha='right', va='top', transform=axs[n-1,col].transAxes, fontsize=9)
        axs[n-1,col].set_xlabel("% TE coverage difference (Obs-Exp)", fontsize=9)
        axs[n-1,col].set_ylabel("Count", fontsize=9)
plt.suptitle("Difference of permuted vs observed TE coverage at SVs")
plt.tight_layout(rect=[0, 0, 1, 0.98])

# %% [markdown]
## Gene enrichment

# %% [code]
!grep -P "\tgene\t" /media/ssd/rita/project/104e/gene_annotations/Puccinia_striiformis_Pst104E.gff3 | cut -f1,4,5 | awk '{print $1 "\t" $2-1 "\t" $3}' > gene_enrichment/gene.bed
!sort -k1,1 -k2,2n gene_enrichment/gene.bed | bedtools merge > gene_enrichment/gene.merged.bed
!bedtools intersect -f 0.7 -a gene_enrichment/gene.merged.bed -b TE_enrichment/SV.merged.bed -wo > gene_enrichment/SV_gene.bed
!bedtools intersect -f 0.7 -a gene_enrichment/gene.merged.bed -b TE_enrichment/nonSV.bed -wo > gene_enrichment/nonSV_gene.bed

# %% [code]
# generate observed result for actual data
observed_gene_coverage_at_SV = calculate_feature_coverage_at_sv("gene_enrichment/SV_gene.bed", "TE_enrichment/SV.merged.bed")
observed_gene_coverage_at_nonSV = calculate_feature_coverage_at_sv("gene_enrichment/nonSV_gene.bed", "TE_enrichment/nonSV.bed")
observed_result = calculate_feat_coverage_diff(observed_gene_coverage_at_SV, observed_gene_coverage_at_nonSV)
observed_result["chr"] = pd.Categorical(observed_result["chr"], categories=chr_natural_order, ordered=True) 
observed_result = observed_result.sort_values("chr")
observed_result_plot = pd.melt(observed_result, id_vars="chr", value_vars=["coverage_SV", "coverage_nonSV"])
observed_result_plot.columns = ["chr", "variable", "% gene coverage"]
plt.figure(figsize=(2, 3))
ax = sns.boxplot(observed_result_plot, y="% gene coverage", x="variable")
ax.set_xticklabels(["inside SV", "outside SV"])
ax.set_xlabel("")

# %% [markdown]
## Secretome gene enrichment

# %% [code]
# taking mRNA coordinates (same as genes) of secretome genes 
!cat /media/ssd/rita/project/104e/allele_analysis/secretome_effector_candidates/Puccinia_striiformis_Pst104E.secretome-effectors.TM_anno_cleaned.gff3 | cut -f1,4,5 | awk '{print $1 "\t" $2-1 "\t" $3}' > secretomeGene_enrichment/secretome.bed
!sort -k1,1 -k2,2n secretomeGene_enrichment/secretome.bed | bedtools merge > secretomeGene_enrichment/secretome.merged.bed
!bedtools intersect -f 0.7 -a secretomeGene_enrichment/secretome.merged.bed -b TE_enrichment/SV.merged.bed -wo > secretomeGene_enrichment/SV_secretomeGenes.bed
!bedtools intersect -f 0.7 -a secretomeGene_enrichment/secretome.merged.bed -b TE_enrichment/nonSV.bed -wo > secretomeGene_enrichment/nonSV_secretomeGenes.bed

# %% [code]
observed_gene_coverage_at_SV = calculate_feature_coverage_at_sv("secretomeGene_enrichment/SV_secretomeGenes.bed", "TE_enrichment/SV.merged.bed")
observed_gene_coverage_at_nonSV = calculate_feature_coverage_at_sv("secretomeGene_enrichment/nonSV_secretomeGenes.bed", "TE_enrichment/nonSV.bed")
observed_result = calculate_feat_coverage_diff(observed_gene_coverage_at_SV, observed_gene_coverage_at_nonSV)
observed_result["chr"] = pd.Categorical(observed_result["chr"], categories=chr_natural_order, ordered=True) 
observed_result = observed_result.sort_values("chr")
observed_result_plot = pd.melt(observed_result, id_vars="chr", value_vars=["coverage_SV", "coverage_nonSV"])
observed_result_plot.columns = ["chr", "variable", "% gene coverage"]
plt.figure(figsize=(2, 3))
ax = sns.boxplot(observed_result_plot, y="% gene coverage", x="variable")
ax.set_xticklabels(["inside SV", "outside SV"])
ax.set_xlabel("")

# %% [code]
observed_gene_coverage_at_SV = calculate_feature_coverage_at_sv("secretomeGene_enrichment/SV_secretomeGenes.bed", "TE_enrichment/SV.merged.bed")
observed_gene_coverage_at_nonSV = calculate_feature_coverage_at_sv("secretomeGene_enrichment/nonSV_secretomeGenes.bed", "TE_enrichment/nonSV.bed")
observed_result = calculate_feat_coverage_diff(observed_gene_coverage_at_SV, observed_gene_coverage_at_nonSV)
observed_result["chr"] = pd.Categorical(observed_result["chr"], categories=chr_natural_order, ordered=True) 
observed_result = observed_result.sort_values("chr")
observed_result_plot = pd.melt(observed_result, id_vars="chr", value_vars=["coverage_SV", "coverage_nonSV"])
observed_result_plot.columns = ["chr", "variable", "% gene coverage"]
plt.figure(figsize=(2, 3))
ax = sns.boxplot(observed_result_plot, y="% gene coverage", x="variable")
ax.set_xticklabels(["inside SV", "outside SV"])
ax.set_xlabel("")

# %% [markdown]
## CpG Methylation

# %% [code]
