# Supplementary material for: Long-read genomics reveal extensive nuclear-specific evolution and allele-specific expression in a dikaryotic fungus
Source: Genome Res. 2025 Jun;35(6):1364–76. doi: 10.1101/gr.280359.124 (PMC12129025; doi:10.1101/gr.280359.124)
Supplement: Supplement 4 [file Supplemental_Scripts.zip › Pst104EGenomeAnalysis-main/SV/SV_statistics.ipynb]

# %% [code]
import pandas as pd
import os
import seaborn as sns
import numpy as np
import matplotlib.pyplot as plt
import math

# %% [code]
category_order = ["inversion", "translocation", "duplication", "indel (>=50bp)", "syntenic_region", "not_aligned"]
category_order_v2 = ["Inversions", "Translocations", "Duplications", "Indels (>=50bp)", "Syntenic regions", "Not aligned"]

# %% [code]
# read syri.summary file
syri_summary = pd.read_csv("syri_i90_l100/syri.summary", sep="\t", header=None, comment="#")
syri_summary.columns = ["variation_type", "count", "length_ref", "length_query"]
syri_summary = syri_summary.iloc[:10,:]
syri_summary.replace("-", np.nan, inplace=True)
syri_summary = syri_summary[syri_summary["variation_type"]!="SNPs"]
syri_summary["length_ref"] = pd.to_numeric(syri_summary["length_ref"], errors="coerce")
syri_summary["length_query"] = pd.to_numeric(syri_summary["length_query"], errors="coerce")

#combine duplications rows
duplications_row = syri_summary[syri_summary["variation_type"].str.contains("Duplications")].sum(numeric_only=True)
duplications_row["variation_type"] = "Duplications"
duplications_row["length_ref"] = syri_summary.loc[syri_summary["variation_type"].str.contains("Duplications"), "length_ref"].sum()
duplications_row["length_query"] = syri_summary.loc[syri_summary["variation_type"].str.contains("Duplications"), "length_query"].sum()
duplications_df = pd.DataFrame([duplications_row])
# combine not aligned rows
not_aligned_row = syri_summary[syri_summary["variation_type"].str.contains("Not aligned")].sum(numeric_only=True)
not_aligned_row["variation_type"] = "Not aligned"
not_aligned_row["length_ref"] = syri_summary.loc[syri_summary["variation_type"].str.contains("Not aligned"), "length_ref"].sum()
not_aligned_row["length_query"] = syri_summary.loc[syri_summary["variation_type"].str.contains("Not aligned"), "length_query"].sum()
not_aligned_df = pd.DataFrame([not_aligned_row])
# combine indels
indels_row = syri_summary[syri_summary["variation_type"].isin(["Insertions", "Deletions"])].sum(numeric_only=True)
indels_row["variation_type"] = "Indels (>=50bp)"
indels_row["length_ref"] = syri_summary.loc[syri_summary["variation_type"].isin(["Insertions", "Deletions"]), "length_ref"].sum(skipna=True)
indels_row["length_query"] = syri_summary.loc[syri_summary["variation_type"].isin(["Insertions", "Deletions"]), "length_query"].sum(skipna=True)
indels_df = pd.DataFrame([indels_row])

syri_summary = syri_summary[~syri_summary["variation_type"].str.contains("Duplications|Not aligned|Insertions|Deletions")]
syri_summary = pd.concat([syri_summary, duplications_df, not_aligned_df, indels_df], ignore_index=True)
# syri_summary["log10(length_ref)"] = np.log10(syri_summary["length_ref"])
# syri_summary["log10(length_query)"] = np.log10(syri_summary["length_query"])
# syri_summary = syri_summary.melt(id_vars="variation_type", value_vars=["log10(length_ref)", "log10(length_query)"], var_name="length_type", value_name="log10(length)")
syri_summary["length_ref"] = (syri_summary["length_ref"]/77128783)*100
syri_summary["length_query"] = (syri_summary["length_query"]/75199855)*100
syri_summary = syri_summary.melt(id_vars="variation_type", value_vars=["length_ref", "length_query"], var_name="length_type", value_name="%length")
syri_summary["variation_type"] = pd.Categorical(syri_summary["variation_type"], categories=category_order_v2, ordered=True)

syri_summary

# %% [code]


# %% [code]
syri = pd.read_csv("syri_i90_l100/syri.out", sep="\t", header=None)
syri.columns = ["ref_chr", "ref_start", "ref_end", "ref_seq", "query_seq", "query_chr", 
                "query_start", "query_end", "unique_id", "parent_id", "anno_type", "copy_stat_for_dup"]

syri.replace("-", np.nan, inplace=True)
syri["ref_start"] = pd.to_numeric(syri["ref_start"], errors="coerce").astype(pd.Int64Dtype())
syri["ref_end"] = pd.to_numeric(syri["ref_end"], errors="coerce").astype(pd.Int64Dtype())
syri["query_start"] = pd.to_numeric(syri["query_start"], errors="coerce").astype(pd.Int64Dtype())
syri["query_end"] = pd.to_numeric(syri["query_end"], errors="coerce").astype(pd.Int64Dtype())
syri["anno_type"].value_counts()
syri

# %% [code]
def split_sv_types(df, indel_length_threshsold=50):
    sv_dict = {}
    
    for sv_type, name in {"SYN": "syntenic_region",
                          "INV": "inversion",
                          "NOTAL": "not_aligned"}.items():
        if sv_type in df["anno_type"].values:
            tmp = df[df["anno_type"]==sv_type].copy()
            tmp["ref_len"] = tmp["ref_end"]-tmp["ref_start"]+1
            tmp["query_len"] = tmp["query_end"]-tmp["query_start"]+1
            tmp["category"] = name
            sv_dict[name] = tmp
    
    if df["anno_type"].isin(["TRANS", "INVTR"]).any():
        tmp = df[df["anno_type"].isin(["TRANS", "INVTR"])].copy()
        tmp["ref_len"] = tmp["ref_end"]-tmp["ref_start"]+1
        tmp["query_len"] = tmp["query_end"]-tmp["query_start"]+1
        tmp["category"] = "translocation"
        sv_dict["translocation"] = tmp
        
    if df["anno_type"].isin(["DUP", "INVDP"]).any():
        tmp = df[df["anno_type"].isin(["DUP", "INVDP"])]
        ref_dup = tmp[tmp["copy_stat_for_dup"]=="copyloss"].copy()
        query_dup = tmp[tmp["copy_stat_for_dup"]=="copygain"].copy()
        ref_dup["ref_len"] = tmp["ref_end"]-tmp["ref_start"]+1
        query_dup["query_len"] = tmp["query_end"]-tmp["query_start"]+1
        ref_dup["category"] = "duplication"
        query_dup["category"] = "duplication"
        sv_dict["duplication"] = pd.concat([ref_dup,query_dup], axis=0)
        
    if "INS" in df["anno_type"].values:
        tmp = df[df["anno_type"] == "INS"].copy()
        tmp["query_len"] = tmp["query_end"]-tmp["query_start"]
        tmp["category"] = "insertion"
        sv_dict["insertion"] = tmp[tmp["query_len"]>=indel_length_threshsold]
        
    if "DEL" in df["anno_type"].values:
        tmp = df[df["anno_type"] == "DEL"].copy()
        tmp["ref_len"] = tmp["ref_end"]-tmp["ref_start"]
        tmp["category"] = "deletion"
        sv_dict["deletion"] = tmp[tmp["ref_len"]>=indel_length_threshsold]
    
    return sv_dict


def average_sv_length_between_ref_query(row):
    ref_len = row["ref_len"]
    query_len = row["query_len"]
    
    if pd.isna(ref_len) and pd.isna(query_len):
        return np.nan
    elif pd.isna(ref_len):
        return query_len
    elif pd.isna(query_len):
        return ref_len
    else:
        return (ref_len+query_len)/2

# %% [code]
syri_split_dict = split_sv_types(syri)
syri_split_dict["indel"] = pd.concat([syri_split_dict["insertion"], syri_split_dict["deletion"]])
syri_split_dict["indel"]["category"] = "indel (>=50bp)"
for key in ["insertion", "deletion"]:
    syri_split_dict.pop(key, None)
syri_refined = pd.concat(list(syri_split_dict.values()), axis=0)
syri_refined["log10(length)"] = np.log10(syri_refined.apply(average_sv_length_between_ref_query, axis=1))
syri_refined["length"] = syri_refined.apply(average_sv_length_between_ref_query, axis=1)
syri_refined["category"] = pd.Categorical(syri_refined["category"], categories=category_order, ordered=True)
syri_refined

# %% [code]
syri_refined["category"].value_counts()

# %% [code]
fig,ax = plt.subplots(1,2,figsize=(5,2.5), gridspec_kw={'width_ratios': [2, 0.8]})
plt.subplots_adjust(wspace=0.05)

ax[0].grid(True, which='both', axis='x', linestyle='--', linewidth=0.6, color='gray', zorder=0, alpha=0.4)
ax[1].grid(True, which='both', axis='x', linestyle='--', linewidth=0.6, color='gray', zorder=0, alpha=0.4)

sns.violinplot(data=syri_refined, y="category", x="log10(length)", order=category_order, ax=ax[0], width=0.8, palette="Spectral", edgecolor="k", linewidth=0.8)
sns.barplot(data=syri_summary, y="variation_type", x="%length", hue="length_type", palette=["#ee4f4f", "#2d4f80"], ax=ax[1], orient="h", edgecolor="k", lw=0.8)
category_counts = syri_refined["category"].value_counts()

ax[0].set_ylabel("category")
ax[0].set_title("SV length distribution", fontsize=10)
ax[0].xaxis.set_major_locator(plt.MultipleLocator(1))
ax[0].get_yaxis().set_tick_params(length=0)
ax[0].set_xlim(-0.99,6.9)
ax[1].set_yticklabels("")
ax[1].set_ylabel("")
ax[1].set_xlabel("% haplome")
ax[1].get_yaxis().set_tick_params(length=0)
ax[1].set_title("genome occupancy", fontsize=10)
handles, labels = ax[1].get_legend_handles_labels()
ax[1].legend(handles, ["haplotype A\n(reference)", "haplotype B\n(query)"], loc="center right", bbox_to_anchor=(2.2,0.5), fontsize=9)
ax[1].xaxis.set_major_locator(plt.MultipleLocator(20))

for i,category in enumerate(category_order):
    count = category_counts.get(category, 0)
    ax[0].text(-0.85,i,str(count), ha='left', va='center',  fontsize=9,color="k")

plt.show()

# %% [code]
#sns.violinplot(data=syri_refined[~syri_refined["category"].isin(["insertion", "deletion"])], x="category", y="log10(length)")
plt.figure(figsize=(4,3))
syri_refined["category"].unique()
#sns.violinplot(data=syri_refined, y="category", x="log10(length)", linewidth=0.8, width=1, palette="Blues")

# %% [markdown]
Check if stats match syri.summary 

# %% [code]
syri_refined.groupby("category")["ref_len"].sum()

# %% [code]
syri_refined.groupby("category")["query_len"].sum()

# %% [markdown]
Summary table

# %% [code]
syri_refined.groupby("category")["length"].describe()

# %% [code]


# %% [code]
# # generate bed files
# for category in syri_split_dict.keys():
#     tmp = syri_split_dict[category]
#     tmp["ref_start"] -= 1
#     tmp["query_start"] -= 1
#     ref = tmp.iloc[:,0:3]
#     query = tmp.iloc[:,5:8]
#     ref.to_csv(f"syri_i90_l100/splitCategory/{category}.ref.bed", sep="\t", header=None, index=None)
#     query.to_csv(f"syri_i90_l100/splitCategory/{category}.query.bed", sep="\t", header=None, index=None)
