# Supplementary material for: Long-read genomics reveal extensive nuclear-specific evolution and allele-specific expression in a dikaryotic fungus
Source: Genome Res. 2025 Jun;35(6):1364–76. doi: 10.1101/gr.280359.124 (PMC12129025; doi:10.1101/gr.280359.124)
Supplement: Supplement 4 [file Supplemental_Scripts.zip › Pst104EGenomeAnalysis-main/transposable_elements/TE_analysis.ipynb]

# %% [code]
import os
import math
import pandas as pd
import concurrent.futures
import matplotlib as mpl
import matplotlib.pyplot as plt
import seaborn as sns
import subprocess
from glob import glob
import pybedtools
import re
import numpy as np
import matplotlib.ticker as ticker
from matplotlib.ticker import MultipleLocator
from scipy import stats
from statsmodels.stats.multitest import multipletests,fdrcorrection

# %% [code]
os.chdir("/media/ssd/rita/project/104e/figures/TE_analysis/")

# %% [code]
BASE = "/media/ssd/rita/project/104e/repeat_annotations/REPET_v3.9"
WORKDIR = "/media/ssd/rita/project/104e/figures/TE_analysis"
TE_post_analysis_file = f"{BASE}/full_chr_allTEs_nr_noSSR_join_path.annotStatsPerTE.tab"
classif_file = f"{BASE}/full_refTEs.classif"
gff_TE_file = f"{WORKDIR}/full_TEs.gff3"
centromere_file = f"{WORKDIR}/Pst104E_centromeres_refined.xlsx"
assembly_fai_file = f"{WORKDIR}/v3.9.chr.haplotype-paired.fasta.fai"
chr_natural_order = [f"chr{n}{hap}" for n in range(1, 19) for hap in ["A", "B"]]
TE_order_dict = {"Class I": ["LTR", "DIRS", "LINE", "SINE", "LARD", "TRIM", "Unclassified Class I"], \
                 "Class II": ["TIR", "Helitron", "Maverick", "MITE", "Unclassified Class II"], \
                 "Unclassified": ["Unclassified Class"],
                 "All": ["LTR", "DIRS", "LINE", "SINE", "LARD", "TRIM", "Unclassified Class I",\
                                                          "TIR", "Helitron", "Maverick", "MITE", "Unclassified Class II",\
                                                          "Unclassified Class"]}

# %% [markdown]
### process consensus TE library classification file

read in the REPET classfication file which contains the PASTEC code and RepBase (v27.06) blast results per consensus TE.

# %% [code]
classif_df = pd.read_csv(classif_file, sep="\t", header=None, usecols=(0,1,2,3,4,5,6,8,9)).replace(pd.NA, "NaN")
classif_df.columns = ["TE", "length", "strand", "confuse", "class", "order", "code", "confidence_index", "coding_feature"]
# get value counts of pastec code
print(f'refTEs no: {classif_df["code"].value_counts().sum()}')
#classif_df = classif_df[classif_df["confuse"] == False]
classif_df["code"].value_counts()

# %% [markdown]
#### superfamily classification
PASTEC classifies TEs based on wicker's classification. 
use tblastx and blastx results take the best match


# %% [code]
class_dict = {"R":"ClassI", "D":"DNA ClassII"}
orderI_dict = {"L":"LTR", "Y":"DIRS", "P":"Penelope", "I":"LINE", "S":"SINE", "X":"?"}
orderII_dict = {"T":"TIR", "Y":"Crypton", "H": "Helitron", "M":"Maverick", "X":"?"}
superfamII_dict = {"C":"Copia", "G":"Ty3"}

# %% [code]
def convert_pastec_to_COS(pastec_code):
    """
    converts pastec code to class:order:superfamily.
    """
    if pastec_code == "NaN":
        return "noCat"
    elif pastec_code == "PHG":
        return "PHG" # to be filtered out later.
    
    if "MITE" in pastec_code:
        return "ClassII:MITE:?"
    if "LARD" in pastec_code:
        return "ClassI:LARD:?"
    if "TRIM" in pastec_code:
        return "ClassI:TRIM:?"

    val = ""
    if pastec_code[0] == "D":
        val += "ClassII:"
    if pastec_code[0] == "R":
        val += "ClassI:"
    if pastec_code[0] != "D" and pastec_code[0] != "R":
        val = "noCat"
        
    if pastec_code[1:] == "XX":
        val += "?:?"
    if pastec_code[1] == "T":
        val += "TIR:?"
    if pastec_code[1] == "H":
        val += "Helitron:?"
    if pastec_code[1] == "M":
        val += "Maverick:?"
    if pastec_code[0:2] == "DY":
        val += "Crypton:?"
    if pastec_code[1] == "I":
        val += "LINE:?"
    if pastec_code[1] == "L":
        val += "LTR:?"
    if pastec_code[1] == "P":
        val += "Penelope:?"
    if pastec_code[1] == "S":
        val += "SINE:?"
    if pastec_code[0:2] == "RY":
        val += "DIRS:?"
    return val


def parse_blast_hit_or_reclassify(row, level="order"):
    """
    parse blast hit from the coding feature column.
    if level is specified as order, simply take the pastec column and convert to full code string with function convert_pastec_to_COS.
    if level is specified as superfamily, it will parse blast results and determine the most frequent type hit.
    also tries to reclassify confused rows based on blast hit with the highest perc_identity.
    """
    coding_feat = [row["coding_feature"]]
    if row["confuse"] == False:
        blast_hit_pattern = re.compile(r'(TE_BLR\w*:.*?%[);])') # this greps the name of hit only.
        for n in coding_feat:
            if level == "order":
                return convert_pastec_to_COS(row["code"])
            elif level == "superfamily":
                # init C:O based on PASTEC code
                pastec_translate = ":".join(convert_pastec_to_COS(row["code"]).split(":")[:2])
                # now determine the superfamily based on most frequent blast hit
                # first extract all the c:o:s from blast results
                cos_pattern = re.compile(r'Class\w*(?::\w*)*')
                TE_match = "".join(blast_hit_pattern.findall(n))
                TE_match = cos_pattern.findall(TE_match)
                if len(TE_match) > 0:
                    # if full cos, find the most frequent.
                    # if not full cos, translate from pastec to have a full code.
                    # then find the most frequent one.
                    results = []
                    for match in TE_match:
                        cos_fields = match.rstrip(":").split(":")
                        if len(cos_fields) == 3:
                            cos = ":".join(cos_fields)
                        else:
                            cos = convert_pastec_to_COS(row["code"])
                        results.append(cos)
                    # now find the most frequent cos.
                    result = max(set(results),key=results.count)
                    return result
                # if TE match is empty e.g. coding=(NA), just translate pastec
                else:
                    return convert_pastec_to_COS(row["code"])
                
    # reclassify confused TEs using blast hit with the best match
    if row["confuse"] == True:
        blast_hit_pattern = re.compile(r"TE_BLR\w*: (\S*)\s*([0-9.]+%)") # this grep the name of hit and the perc identity.
        for n in coding_feat:
            TE_match = blast_hit_pattern.findall(n)
            if level == "order":
                return convert_pastec_to_COS(row["code"])
            elif level == "superfamily":
                # do not use pastec since its uncertain
                if len(TE_match) > 0:
                    highest_percent = 0
                    highest_percent_name = ""
                    for name, percent in TE_match:
                        name = ":".join(name[:-1].split(":")[1:])
                        percent = float(percent.rstrip("%"))
                        if percent > highest_percent:
                            highest_percent = percent
                            highest_percent_name = name
                    if highest_percent <= 70:
                        return "noCat"
                    else:
                        name_fields = highest_percent_name.split(":")
                        if len(name_fields) > 3:
                            return ":".join(name_fields[:3])
                        else:
                            return name
                else:
                    return "noCat"

# %% [code]
#parse blast hit to class:order:superfamily and reclassify confused TEs if able.
parsed_blast_hit = []
for idx, row in classif_df.iterrows():
    parsed_blast_hit.append(parse_blast_hit_or_reclassify(row, level="superfamily"))
# add COS column to classif_df
classif_df["COS"] = parsed_blast_hit
# remove potential host genes
classif_df = classif_df[classif_df["COS"] != "PHG"]

# %% [markdown]
### append COS code to consensus TEs stats

consensus TE stats are stored in post TEannot tab. 

parse it to df, add class:order:superfamily column and insertion time estimation.

# %% [code]
TE_post_analysis_df_header = "TE      length  covg    frags   fullLgthFrags   copies  fullLgthCopies  meanId  sdId    minId   q25Id   medId   q75Id   maxId   meanLgth        sdLgth  minLgth q25Lgth medLgth q75Lgth     maxLgth meanLgthPerc    sdLgthPerc      minLgthPerc     q25LgthPerc     medLgthPerc     q75LgthPerc     maxLgthPerc".split()
TE_post_analysis_df = pd.read_csv(TE_post_analysis_file, sep="\t", header=None)
TE_post_analysis_df.columns = TE_post_analysis_df_header
# add class:order:superfam column
TE_post_analysis_df = pd.merge(TE_post_analysis_df, classif_df[["TE", "COS"]], on="TE")
TE_post_analysis_df.iloc[:,1:28] = TE_post_analysis_df.iloc[:,1:28].astype(float)
# add TE age
TE_post_analysis_df["TE_age"] = ((100-TE_post_analysis_df["meanId"])/100)/(2*(10**-9))
TE_post_analysis_df["TE_age_Mya"] = (((100-TE_post_analysis_df["meanId"])/100)/(2*(10**-9)))/1000000
TE_post_analysis_df = TE_post_analysis_df[TE_post_analysis_df["copies"]>=2]

# %% [code]
TE_post_analysis_df["COS"].value_counts()

# %% [code]
TE_post_analysis_df

# %% [markdown]
### Summarise refTE statistics by order

# %% [code]
# split the COS code
TE_post_analysis_df[["Class", "Order", "Superfamily"]] = [n.split(":") if n.startswith("Class") else ["noCat", "noCat", "noCat"] for n in TE_post_analysis_df["COS"]]

# since we're going to stack bars for LTR/LTR-Ty3, create another column where everything will be the same as Order
# except for LTR/LTR-Ty3 to differentiate them.
# then fix some names up for better readability.
for idx, row in TE_post_analysis_df.iterrows():
    if row["Order"] == "?":
        TE_post_analysis_df.loc[idx, "Order"] = f'Unclassified Class {row["Class"].split("Class")[-1]}'
    if row["Order"] == "noCat":
        TE_post_analysis_df.loc[idx, "Order"] = "Unclassified Class"
    if row["Superfamily"] == "Gypsy":
        TE_post_analysis_df.loc[idx, "Order"] = "LTR-Ty3"

# %% [code]
def TE_post_analysis_df_sum_by_level(df,genome_size,level="Order"):
    if level == "Order":
        TE_post_analysis_df_sum = df.groupby("Order").sum()[["covg", "copies"]]
        TE_post_analysis_df_sum["coverage_perc"] = (TE_post_analysis_df_sum["covg"] / genome_size) * 100
        # set another column for grouping LTR and LTR_Ty3 as LTR
        TE_post_analysis_df_sum["Order_v2"] = TE_post_analysis_df_sum.index
        TE_post_analysis_df_sum.loc["LTR-Ty3", "Order_v2"] = "LTR"
        # copy coverage percentage for "LTR" from "LTR-Ty3"
        TE_post_analysis_df_sum["coverage_perc_v2"] = 0
        TE_post_analysis_df_sum.loc["LTR", "coverage_perc_v2"] = TE_post_analysis_df_sum.loc["LTR-Ty3", "coverage_perc"]
        TE_post_analysis_df_sum.drop("LTR-Ty3", inplace=True)
        TE_post_analysis_df_sum = TE_post_analysis_df_sum.reindex(TE_order_dict["All"])
    elif level == "COS":
        TE_post_analysis_df_sum = df.groupby("COS").sum()[["covg", "copies"]]
        # convert coverage to % coverage.
        TE_post_analysis_df_sum["coverage_perc"] = (TE_post_analysis_df_sum["covg"]/genome_size)*100
    return TE_post_analysis_df_sum

def plot_TE_coverage_by_order(df):
    sns.set(style="ticks")
    colors = sns.color_palette('RdBu', n_colors=len(df.index.unique()))
    colors[-1] = "#636363"
    
    plt.figure(figsize=(6, 3))
    ax = plt.bar(df.index, df["coverage_perc"], linestyle='-', color=colors, label="coverage_perc", edgecolor="black")
    ax = plt.bar(df.index, df["coverage_perc_v2"], linestyle='-', color="#E57373", bottom=df["coverage_perc"], label="coverage_perc_v2", edgecolor="black")

    plt.xlabel("")
    plt.ylabel("% coverage")
    plt.xticks(rotation=90)
    plt.gca().spines['top'].set_visible(False)
    plt.gca().spines['right'].set_visible(False)
    plt.grid(True, axis='y', linestyle='--')
    plt.suptitle("Fraction of Pst104E genome covered by different TE orders", fontsize=11)
    ax = plt.gca()
    ax.yaxis.set_major_locator(MultipleLocator(2))
    plt.show()
    
def plot_TE_coverage_by_superfam(TE_post_analysis_df_superfam_sum, figsize=(6, 6), title="", xlabel="% genome coverage", ylabel="", colors=None, num_ticks=None):
    tmp = TE_post_analysis_df_superfam_sum.copy().reset_index()
    tmp["class"] = tmp["COS"].apply(lambda x: x.split(":")[0])
    tmp = tmp.groupby("class")[["covg", "copies", "coverage_perc"]].sum()
    tmp = tmp.iloc[0:2, :]
    tmp = tmp.reset_index()
    tmp["class"] = tmp["class"] + " total"
    tmp = tmp.set_index("class")
    
    class_i_row = tmp.loc["ClassI total"]
    TE_post_analysis_df_superfam_sum = pd.concat([class_i_row.to_frame().T, TE_post_analysis_df_superfam_sum])
    
    class_ii_row = tmp.loc["ClassII total"]
    before_10_row = TE_post_analysis_df_superfam_sum.iloc[:10]
    after_10_row = TE_post_analysis_df_superfam_sum.iloc[10:]
    TE_post_analysis_df_superfam_sum = pd.concat([before_10_row, class_ii_row.to_frame().T, after_10_row])
    
    plt.figure(figsize=figsize)
    sns.set(style="ticks")
    colors = sns.color_palette('Reds', n_colors=10)[::-1] +sns.color_palette('Blues', n_colors=16)[::-1] + ["#636363"]
    print(colors)
    ax = plt.gca()
    ax.barh(TE_post_analysis_df_superfam_sum.index, TE_post_analysis_df_superfam_sum["coverage_perc"], linestyle='-', color=colors, label="coverage_perc", edgecolor="black")
    # Customize the plot
    labels = ax.get_yticklabels()
    for lbl in labels:
        if 'total' in lbl.get_text():
            lbl.set_fontweight('bold')
    plt.xlabel(xlabel, fontsize=11)
    plt.ylabel(ylabel, fontsize=11)
    plt.gca().spines['top'].set_visible(False)
    plt.gca().spines['right'].set_visible(False)
    plt.grid(True, axis='x', linestyle='--')
    plt.suptitle(title, fontsize=11)
    plt.yticks(fontsize=10)
    plt.gca().invert_yaxis()
    plt.xlim(0,20)
    ax = plt.gca()
    ax.xaxis.set_major_locator(MultipleLocator(1))
    plt.show()
    return TE_post_analysis_df_superfam_sum

# %% [code]
dikaryotic_TE_post_analysis_df_sum = TE_post_analysis_df_sum_by_order(TE_post_analysis_df, 152328638)
dikaryotic_TE_post_analysis_df_sum

# %% [code]
TE_post_analysis_df["haplotype"] = TE_post_analysis_df["TE"].apply(lambda x: x[:4])
hapA_genome_size = 77128783
hapB_genome_size = 75199855
dikaryotic_genome_size =152328638
hapA_TE_post_analysis_df_sum = TE_post_analysis_df_sum_by_order(TE_post_analysis_df[TE_post_analysis_df["haplotype"]=="hapA"], hapA_genome_size)
hapB_TE_post_analysis_df_sum = TE_post_analysis_df_sum_by_order(TE_post_analysis_df[TE_post_analysis_df["haplotype"]=="hapB"], hapB_genome_size)

# %% [code]
# hapA
plot_TE_coverage_by_order(hapA_TE_post_analysis_df_sum)

# %% [code]
#hapB
plot_TE_coverage_by_order(hapB_TE_post_analysis_df_sum)

# %% [code]
plot_TE_coverage_by_order(dikaryotic_TE_post_analysis_df_sum)

# %% [code]
hapA_TE_post_analysis_df_superfam_sum = TE_post_analysis_df_sum_by_level(TE_post_analysis_df[TE_post_analysis_df["haplotype"]=="hapA"], hapA_genome_size, level="COS")
hapB_TE_post_analysis_df_superfam_sum = TE_post_analysis_df_sum_by_level(TE_post_analysis_df[TE_post_analysis_df["haplotype"]=="hapB"], hapB_genome_size, level="COS")
dikaryotic_TE_post_analysis_df_superfam_sum = TE_post_analysis_df_sum_by_level(TE_post_analysis_df, dikaryotic_genome_size, level="COS")

# %% [code]
dikaryotic_TE_post_analysis_df_superfam_sum

# %% [code]
plot_TE_coverage_by_superfam(dikaryotic_TE_post_analysis_df_superfam_sum)

# %% [code]
plot_TE_coverage_by_superfam(hapA_TE_post_analysis_df_superfam_sum)

# %% [code]
plot_TE_coverage_by_superfam(hapB_TE_post_analysis_df_superfam_sum)

# %% [code]
TE_post_analysis_df_superfam_sum

# %% [code]
TE_post_analysis_df[TE_post_analysis_df["meanId"] == TE_post_analysis_df["meanId"].min()]

# %% [code]
def sort_dataframe_by_desired_order(df, desired_order_list):
    subset_df = df[df["COS"].str.startswith(desired_order_list[0].split(":")[0])]
    subset_df["COS"] = pd.Categorical(subset_df["COS"], categories=desired_order_list, ordered=True)
    sorted_df = subset_df.sort_values(by="COS").reset_index(drop=True)
    return sorted_df

classI_sorted_names = TE_post_analysis_df_superfam_sum[TE_post_analysis_df_superfam_sum.index.str.startswith("ClassI:")].index.tolist()
classI_df_sorted = sort_dataframe_by_desired_order(TE_post_analysis_df, classI_sorted_names)

classII_sorted_names = TE_post_analysis_df_superfam_sum[TE_post_analysis_df_superfam_sum.index.str.startswith("ClassII:")].index.tolist()
classII_df_sorted = sort_dataframe_by_desired_order(TE_post_analysis_df, classII_sorted_names)

nocat_df = TE_post_analysis_df[TE_post_analysis_df["COS"].str.startswith("noCat")]  


# %% [code]
sns.set(style="ticks")
fig, ax = plt.subplots(3, 1, figsize=(7,4.5), gridspec_kw={'height_ratios': [2, 3, 0.18]}, sharex=True)
classI_df = TE_post_analysis_df[TE_post_analysis_df["COS"].str.startswith("ClassI:")]
classII_df = TE_post_analysis_df[TE_post_analysis_df["COS"].str.startswith("ClassII:")]    
ax[0].set_xscale("log")
ax[0].set_xlim(5 * 10 ** 6, 10 ** 9)
ax[0].set_xticks([])  # Remove x-axis ticks
sns.boxplot(data=classI_df, x="TE_age", y="COS", palette="Reds_r", ax=ax[0], linecolor="black")
ax[0].set_ylabel("")
ax[0].set_xlabel("", fontsize=12)  # Set empty string for x-label
ax[0].xaxis.grid(True, linestyle='--')
ax[0].tick_params(axis='x', which='both', bottom=False, top=False)  # Remove x tick marks
sns.despine(ax=ax[0], trim=False, left=False, bottom=True)

ax[1].set_xscale("log")
ax[1].tick_params(axis='x', which='both',length=0)  # Remove only x ticks
ax[1].set_xlim(5 * 10 ** 6, 10 ** 9)
sns.boxplot(data=classII_df, x="TE_age", y="COS", palette="Blues_r", ax=ax[1], linecolor="black")
ax[1].set_ylabel("")
ax[1].set_xlabel("", fontsize=12)  # Set empty string for x-label
ax[1].xaxis.grid(True, linestyle='--')
sns.despine(ax=ax[1], trim=False, left=False, bottom=True)


ax[2].set_xscale("log")
ax[2].tick_params(axis='x', length=0) 
ax[2].set_xlim(5 * 10 ** 6, 10 ** 9)
sns.boxplot(data=nocat_df, x="TE_age", y="COS", color="#636363", ax=ax[2], linecolor="black")
ax[2].xaxis.grid(True, linestyle='--')
ax[2].set_xlabel("Estimated insertion time (years)", fontsize=12)
ax[2].set_ylabel("", fontsize=12)
sns.despine(ax=ax[2], trim=False, left=False, bottom=False)


plt.suptitle("TE age", fontsize=12, x=0.6, y=1.05)
plt.tight_layout(pad=-0.17)
plt.show()

# %% [code]
classI_df = TE_post_analysis_df[TE_post_analysis_df["COS"].str.startswith("ClassI:")]
classII_df = TE_post_analysis_df[TE_post_analysis_df["COS"].str.startswith("ClassII:")]    
nocat_df = TE_post_analysis_df[TE_post_analysis_df["COS"].str.startswith("noCat")]   

sns.set(style="ticks")

fig, ax = plt.subplots(3, 1, figsize=(7,4), gridspec_kw={'height_ratios': [2, 1.4, 0.28]}, sharex=True)
ax[0].set_xscale("log")
classI_df2 = classI_df.copy()
classI_df2.sort_values(by="Order", inplace=True)
classI_df2["Order"] = pd.Categorical(classI_df2["Order"], categories=TE_order_dict["Class I"], ordered=True)
ax[0].set_xlim(5 * 10 ** 6, 10 ** 9)
ax[0].set_xticks([])  # Remove x-axis ticks
sns.boxplot(data=classI_df2, x="TE_age", y="Order", palette="Reds", ax=ax[0], linecolor="black")
ax[0].set_ylabel("")
ax[0].set_xlabel("", fontsize=12)  # Set empty string for x-label
ax[0].xaxis.grid(True, linestyle='--')
ax[0].tick_params(axis='x', which='both', bottom=False, top=False)  # Remove x tick marks
sns.despine(ax=ax[0], trim=False, left=False, bottom=True)

ax[1].set_xscale("log")
ax[1].tick_params(axis='x', length=0)  # Remove only x ticks
classII_df2 = classII_df.copy()
classII_df2.sort_values(by="Order", inplace=True)
classII_df2["Order"] = pd.Categorical(classII_df2["Order"], categories=TE_order_dict["Class II"], ordered=True)
ax[1].set_xlim(5 * 10 ** 6, 10 ** 9)
sns.boxplot(data=classII_df2, x="TE_age", y="Order", palette="Blues", ax=ax[1], linecolor="black")
ax[1].set_ylabel("")
ax[1].set_xlabel("", fontsize=12)  # Set empty string for x-label
ax[1].xaxis.grid(True, linestyle='--')
sns.despine(ax=ax[1], trim=False, left=False, bottom=True)


ax[2].set_xscale("log")
ax[2].tick_params(axis='x', length=0) 
nocat_df = nocat_df.copy()
nocat_df.sort_values(by="Order", inplace=True)
nocat_df["Order"] = pd.Categorical(nocat_df["Order"], categories=TE_order_dict["Unclassified"], ordered=True)
ax[2].set_xlim(5 * 10 ** 6, 10 ** 9)
sns.boxplot(data=nocat_df, x="TE_age", y="Order", color="#636363", ax=ax[2], linecolor="black")
ax[2].xaxis.grid(True, linestyle='--')
ax[2].set_xlabel("Estimated insertion time (years)", fontsize=12)
ax[2].set_ylabel("", fontsize=12)
sns.despine(ax=ax[2], trim=False, left=False, bottom=False)


plt.suptitle("TE age", fontsize=12, x=0.6, y=1.05)
plt.tight_layout(pad=0)
plt.show()

# %% [code]
sns.set(style="ticks")

fig, ax = plt.subplots(2, 1, figsize=(7,4), gridspec_kw={'height_ratios': [2,1.3]}, sharex=True)
classI_df2 = classI_df.copy()
classI_df2.sort_values(by="Order", inplace=True)
ax[0].set_ylabel("Class I Orders", fontsize=12)
ax[0].set_xlabel("", fontsize=12)  # Set empty string for x-label
sns.boxplot(data=classI_df2, x="TE_age_Mya", y="Order", palette="Reds", ax=ax[0])
ax[0].xaxis.grid(True, linestyle='--')
ax[0].tick_params(axis='x', which='both', bottom=False, top=False)  # Remove tick marks only for the first subplot
sns.despine(ax=ax[0], trim=False, left=False, bottom=True)

ax[1].tick_params(axis='both', length=0)
classII_df2 = classII_df.copy()
classII_df2.sort_values(by="Order", inplace=True)
ax[1].set_ylabel("Class II Orders", fontsize=12)
ax[1].set_xlabel("Estimated insertion time (Mya)", fontsize=12)
sns.boxplot(data=classII_df2, x="TE_age_Mya", y="Order", palette="Blues", ax=ax[1])
ax[1].xaxis.grid(True, linestyle='--')
sns.despine(ax=ax[1], trim=False, left=False, bottom=False)

plt.tight_layout(pad=0)
plt.show()

# %% [code]


# %% [code]
sns.set(style="ticks")

fig, ax = plt.subplots(2, 1, figsize=(7,4), gridspec_kw={'height_ratios': [2,1.3]}, sharex=True)
classI_df2 = classI_df.copy()
classI_df2.sort_values(by="Order", inplace=True)
ax[0].set_ylabel("Class I Orders", fontsize=12)
ax[0].set_xlabel("", fontsize=12)  # Set empty string for x-label
sns.boxplot(data=classI_df2, x="length", y="Order", palette="Reds", ax=ax[0])
ax[0].xaxis.grid(True, linestyle='--')
ax[0].tick_params(axis='x', which='both', bottom=False, top=False)  # Remove tick marks only for the first subplot
sns.despine(ax=ax[0], trim=False, left=False, bottom=True)

ax[1].tick_params(axis='both', length=0)
classII_df2 = classII_df.copy()
classII_df2.sort_values(by="Order", inplace=True)
ax[1].set_ylabel("Class II Orders", fontsize=12)
ax[1].set_xlabel("Coverage (bp)", fontsize=12)
sns.boxplot(data=classII_df2, x="TE_age_Mya", y="Order", palette="Blues", ax=ax[1])
ax[1].xaxis.grid(True, linestyle='--')
sns.despine(ax=ax[1], trim=False, left=False, bottom=False)

plt.tight_layout(pad=0)
plt.show()

# %% [code]
TE_post_analysis_df["Order"].value_counts()

# %% [markdown]
# Centromere TE enrichment

# %% [markdown]

* is there a difference in overall TE coverage between centromere and non-centromere?
* which TEs are signiciantly enriched between centromere vs non-centromere?

# %% [markdown]
### prepare "ground-truth" centromere and non-centromere TE bed files for observed results

# %% [code]
CENTRO_ANALYSIS_BED_DIR = os.path.join(WORKDIR, "centromere_analysis_beds")
if not os.path.exists(CENTRO_ANALYSIS_BED_DIR):
    os.makedirs(CENTRO_ANALYSIS_BED_DIR)
centromere_bed = os.path.join(CENTRO_ANALYSIS_BED_DIR, "centromere_coords.bed")
TE_bed = os.path.join(CENTRO_ANALYSIS_BED_DIR, "match_TEs.bed")
assembly_fai_bed = os.path.join(CENTRO_ANALYSIS_BED_DIR, os.path.splitext(os.path.basename(assembly_fai_file))[0]+".bed")
centromere_TE_bed = os.path.join(CENTRO_ANALYSIS_BED_DIR, "centromere_TEs.bed")
noncentromere_bed = os.path.join(CENTRO_ANALYSIS_BED_DIR, "noncentromere_coords.bed")
noncentromere_TE_bed = os.path.join(CENTRO_ANALYSIS_BED_DIR, "noncentromere_TEs.bed")

# %% [code]
# read centromere xlsx
centromere_df = pd.read_excel(centromere_file, engine="openpyxl", usecols=(0,1,2,3,5))
#process into centromere bed
with open(centromere_bed, "w") as file:
    for idx,row in centromere_df.iterrows():
        print("\t".join(str(row[col]) for col in ["chr", "start", "end", "centromere"]), file=file)

# convert TE gff to bed
# TE_bed = TEgff_to_TEbed(gff_TE_file)

# intersect to generate centromere TEs bed file. TE only counted in if overlapped >=50%.
# !bedtools intersect -f 0.5 -a {TE_bed} -b {centromere_bed} > {centromere_TE_bed}

# # subtract centromere from assembly fai to generate non-centromeric file
# cmd = f"awk 'OFS=\"\t\" {{print $1, 0, $2}}' {assembly_fai_file} > {assembly_fai_bed}"
# subprocess.run(cmd, shell=True)
# !bedtools subtract -a {assembly_fai_bed} -b {centromere_bed} > {noncentromere_bed}

# # intersect to generate non-centromere TEs bed file. TE only counted in if overlapped >=50%.
# !bedtools intersect -f 0.5 -a {TE_bed} -b {noncentromere_bed} > {noncentromere_TE_bed}

# %% [markdown]
### Functions for generating permutations and TE enrichment analysis

# %% [code]
def run_shell(command):
    subprocess.run(command, shell=True)

def TEgff_to_TEbed(gff_TE_file):
    """
    converts REPET TE gff to TE bed. 
    cleans up attribute column to keep only the matched consensus TE name.
    """
    df = pd.read_csv(gff_TE_file, header=None, sep="\t")
    df = df[df[2]=="match"]
    df[4] = df[4].astype(int)
    df[3] = df[3].astype(int)-1
    df[9] = df[8].str.extract(r'Target=([^ ;]+)') # clean up feature string to extract target
    df[[0,3,4,9,8]].to_csv(TE_bed, sep="\t", index=False, header=False) # feature kept in last column
    return TE_bed

def get_TE_bed_at_feature(TE_bed, feature_bed, outdir, min_overlap=0.5):
    """
    intersect TE bed and a feature bed (e.g. centromere) to extract TEs located in the feature.
    """
    outfn = os.path.join(outdir, f"{os.path.basename(feature_bed[:-4])}.{os.path.basename(TE_bed[:-4])}")+".bed"
    #run_shell(f"bedtools intersect -f 0.5 -a {TE_bed} -b {feature_bed} > {outfn}")
    return outfn

def permute_TE_bed(bed, assembly_fai_bed, outdir, n=10):
    """
    randomly permutes TE bed file. if bed file contains whole genome TE entries this shuffles them PER CHROMOSOME.
    """
    if not os.path.exists(outdir):
        os.makedirs(outdir)
    outfn_list = []
    for x in range(n):
        outfn = os.path.join(outdir, os.path.basename(bed).replace(".bed", f"_random_test.{x}.bed"))
        print(outfn)
        cmd = f"bedtools shuffle -seed {x} -i {bed} -g {assembly_fai_file} -chrom > {outfn}"
        outfn_list.append(outfn)
        run_shell(cmd)
    return outfn_list

def calculate_TE_coverage_at_feature(feature_TE_bed, TE_post_analysis_df, feature_coords_bed, TEtype="Order"):
    """
    reads in a TE bed that has four columns: chr, start, end, matched consensus TE.
    query the matched consensus TE against the classif df to obtain class:order:sumperfamily code.
    then calculate TE coverage by order or COS.
    """
    # read in TE bed
    df = pd.read_csv(feature_TE_bed, sep="\t", header=None)
    df.columns = ["chr", "start", "end", "TE"]
    df[["start", "end"]] = df[["start", "end"]].astype(int)
    df["interval"] = df["end"]-df["start"]
    
    # classify TEs using the refTE classif table
    df = pd.merge(df, TE_post_analysis_df[["TE", "COS", "Class", "Order"]], on="TE")
    # check if all orders are present. if not add the order name and interval value as zero.
    if TEtype == "COS":
        all_TE_type = TE_post_analysis_df["COS"].unique()
    if TEtype == "Order":
        all_TE_type = ["DIRS", "Helitron", "LARD", "LINE", "LTR", "LTR-Ty3", "MITE", "Maverick", \
                         "SINE", "TIR", "TRIM", "Unclassified Class", "Unclassified Class I", "Unclassified Class II"]
    for chr, chr_df in df.groupby("chr"):
        missing = set(all_TE_type)-set(chr_df[TEtype])
        if len(missing) > 0:
            for TE in missing:
                new_row = pd.DataFrame({"chr":chr, "interval":[0], TEtype:[TE]})
                df = pd.concat([df,new_row],ignore_index=True)
    # get feature bed for length to compute coverage in feature region
    feature = pd.read_csv(feature_coords_bed, sep="\t", header=None, usecols=(0,1,2))
    feature.columns = ["chr", "start", "end"]
    feature["feature_len"] = feature["end"]-feature["start"]
    # if more than one region per chr take their sum, e.g. sum lengths of noncentromere regions flanking centromere.
    feature = feature.groupby("chr")["feature_len"].sum().reset_index()
    df = pd.merge(df, feature[["chr", "feature_len"]], on="chr")
    df = df.groupby(["chr", "feature_len", TEtype])["interval"].sum().reset_index()
    df.columns = ["chr", "feature_len", "TEtype", "interval"]
    df["coverage"] = (df["interval"]/df["feature_len"])*100
    return df

def calculate_TE_coverage_diff(centromere_TE_cov_df, noncentromere_TE_cov_df):
    """
    processes centromere and noncentromere TE coverage dataframes, 
    calculates TE coverage difference by (centro - noncentro).
    """
    result = pd.merge(centromere_TE_cov_df, noncentromere_TE_cov_df, \
                      on=["chr", "TEtype"], suffixes=["_centromere", "_noncentromere"])
    result = result[["chr", "TEtype", "coverage_centromere", "coverage_noncentromere"]]
    result["coverage_diff"] = result["coverage_centromere"]-result["coverage_noncentromere"]
    return result

def get_covdiff_p_value(perm_results, observed_result, chr, TEtype):
    """
    Takes in a list of df from perm_results. 
    Extracts coverage_diff values from permuted bed df, and finds proportion of values as or more extreme than observed coverage_diff at two tails.
    Returns three objects:
    - numpy array containing expected coverage_diff values from permutations
    - numpy array containing observed coverage_diff value from actual data
    - p value representing proportion of expected values as or more extreme than observed value. Unadjusted, user might need to consider multiple testing corrections afterwards.
    """
    expected_vals = np.array([df[(df["chr"]==chr)&(df["TEtype"]==TEtype)]["coverage_diff"].iloc[0] for df in perm_results])
    observed_val = observed_result[(observed_result["chr"]==chr)&(observed_result["TEtype"]==TEtype)]["coverage_diff"].iloc[0]
    # turns both into aboslute values to look at both tails.
    abs_expected_vals = np.abs(expected_vals)
    abs_observed_val = np.abs(observed_val)
    expected_vals_extreme_as_observed = abs_expected_vals[abs_expected_vals>=abs_observed_val]
    pval = len(expected_vals_extreme_as_observed)/len(expected_vals)
    #print(f"observed val: {observed_val}\npval: {pval}\n")
    return expected_vals, observed_val, pval

def get_covdiff_val_for_specific_chr_TEtype(df, chr, TEtype):
    return df[(df["chr"]==chr)&(df["TEtype"]==TEtype)]["coverage_diff"]

def extract_TE_type_covdiff_values(perm_results, chr, TEtype):
    coverage_vals = []
    for df in perm_results:
        coverage_val = get_covdiff_val_for_specific_chr_TEtype(df, chr, TEtype)
        if not coverage_val.empty:
            coverage_vals.append(coverage_val.iloc[0])
        else:
            coverage_vals.append(0)
    return coverage_vals

def sort_pivot_rows_by_natural_chr(df):
    chr_order = [f"chr{n}{hap}" for n in range(1, 19) for hap in ["A", "B"]]
    return df.reindex(chr_order)

def replace_pvalues_as_asterick(val):
    if val < 0.0001:
        return "****"
    elif val < 0.001:
        return "***"
    elif val < 0.01:
        return "**"
    elif val < 0.05:
        return "*"
    else:
        return ""
    
def save_perm_df_as_hdf5(list_of_df, hdf5_fn):
    """
    save a list of permuted dfs to hdf5 so we can quickly access it next run
    """
    with pd.HDRStore(hdf5_fn, mode="w") as store:
        for i,df in enumerate(list_of_df):
            store[f"df_{i}"] = df
    print(f"stored to {hdf5_fn}")
    
def load_perm_df_from_hdf5(hdf5_fn):
    results = []
    with pd.HDFStore(hdf5_fn, mode="r") as store:
        for key in store.keys():
            df = pd.read_hdf(store, key)
            results.append(df)
    return results

# %% [markdown]
### Compute TE coverage differences between centromere and non-centromere ground-truth.

This will be used to transform data to account for already uneven distributions.

# %% [code]
# generate observed result for actual data
observed_TE_coverage_at_noncentromere = calculate_TE_coverage_at_feature("centromere_analysis_beds/noncentromere_TEs.bed", TE_post_analysis_df, noncentromere_bed, "COS")
observed_TE_coverage_at_centromere = calculate_TE_coverage_at_feature("centromere_analysis_beds/centromere_TEs.bed", TE_post_analysis_df, centromere_bed, "COS")
observed_result = calculate_TE_coverage_diff(observed_TE_coverage_at_centromere, observed_TE_coverage_at_noncentromere)
observed_result["chr"] = pd.Categorical(observed_result["chr"], categories=chr_natural_order, ordered=True) 
observed_result = observed_result.sort_values("chr")
observed_result

# %% [code]
observed_TE_coverage_at_centromere

# %% [markdown]
### Permutation to create null sampling distribution

randomly shuffle TE coordinates within each chromosome 5000 times, then extract TE coverage from centromere and non-centromere region.

note this is not optimised and generated ~50G of bed files for a 152Mb genome.

run time ~90min

# %% [code]
permuted_bed_list = glob("/media/ssd/rita/project/104e/figures/TE_analysis/permutation_bed_test/match_TEs*bed")

# %% [code]
# generate TEs permuted for each chromosome
#permuted_bed_list = permute_TE_bed(TE_bed, assembly_fai_bed, os.path.join(WORKDIR, "permutation_bed_test"), 5000)
permuted_bed_list = glob("/media/ssd/rita/project/104e/figures/TE_analysis/permutation_bed_test/match_TEs*bed")
# for each chromosome with permuted TEs extract centromere TE and non-centromere TEs
perm_results = []
counter = 1
for permuted_bed in permuted_bed_list:
    permuted_TE_at_noncentromere_fn = get_TE_bed_at_feature(permuted_bed, noncentromere_bed, os.path.join(WORKDIR, "permutation_bed_test"))
    permuted_TE_at_centromere_fn = get_TE_bed_at_feature(permuted_bed, centromere_bed, os.path.join(WORKDIR, "permutation_bed_test"))
    permuted_TE_coverage_at_noncentromere = calculate_TE_coverage_at_feature(permuted_TE_at_noncentromere_fn, TE_post_analysis_df, noncentromere_bed, "COS")
    permuted_TE_coverage_at_centromere = calculate_TE_coverage_at_feature(permuted_TE_at_centromere_fn, TE_post_analysis_df, centromere_bed, "COS")
    result = calculate_TE_coverage_diff(permuted_TE_coverage_at_centromere, permuted_TE_coverage_at_noncentromere)
    counter += 1
    if counter % 50 == 0:
        print(f"progress: {counter}/{len(permuted_bed_list)}")
    perm_results.append(result)

# %% [code]
perm_results

# %% [markdown]
### save perm_results as hdf5

# %% [code]
# perm_results is a list of 5000 df
# save it as hdf5 so we can quickly access it next run.
perm_results_hdf5 = "perm_results.h5"
with pd.HDFStore(perm_results_hdf5, mode="w") as store:
    for i,df in enumerate(perm_results):
        store[f"df_{i}"] = df

# %% [markdown]
### load perm_results from saved hdf5

# %% [code]
perm_results_hdf5 = "perm_results.h5"
perm_results = []
with pd.HDFStore(perm_results_hdf5, mode="r") as store:
    for key in store.keys():
        perm_result_df = pd.read_hdf(store, key)
        perm_results.append(perm_result_df)

# %% [markdown]
### Draw null distribution of coverage differences, and plot the observe value with its p-value.

**Viz only. Note the p-value here isn't adjusted for FDR yet!!!**

# %% [code]
# #all_TE_orders = ["DIRS", "Helitron", "LARD", "LINE", "LTR", "LTR-Ty3", "MITE", "Maverick", \
# #                "SINE", "TIR", "TRIM", "Unclassified Class", "Unclassified Class I", "Unclassified Class II"]
# interested_TE_orders = ["LTR", "LTR-Ty3", "MITE", "TIR", "Unclassified Class II"]
# chr_count = 18
# fig, axs = plt.subplots(chr_count, len(interested_TE_orders), figsize=(20,30))
# for n in range(1, chr_count+1):
#     for i, te in enumerate(interested_TE_orders):
#         ax = axs[n-1,i]
#         te_perm_vals, te_obs_val, te_pval = get_covdiff_p_value(perm_results, observed_result, f"chr{n}A", te)
#         sns.violinplot(te_perm_vals, ax=ax, orient="h")
#         ax.set_title(f'chr{n}{hap} - {te}')
#         ax.axvline(te_obs_val, color='r')
#         ax.text(0.95, 0.95, f'p-value: {te_pval}', ha='right', va='top', transform=ax.transAxes)

# plt.tight_layout()
# plt.show()

# %% [markdown]
### compute pvalues for the observed using null distribution generated from permutations

first generate a covdiff summary table that has chr, TE order, observed coverage difference, p value and the FDR-corrected p value.

# %% [code]
len(perm_results)

# %% [code]
#first generate a table with chromosome as rows, TEs as columns, observed covdiff as values
# all_TE_orders = ["DIRS", "Helitron", "LARD", "LINE", "LTR", "LTR-Ty3", "MITE", "Maverick", \
#                 "SINE", "TIR", "TRIM", "Unclassified Class", "Unclassified Class I", "Unclassified Class II"]
interested_TE_cat = TE_post_analysis_df["COS"].unique()

chr_count = 18
summary_cols = ["chr", "TEtype", "obs_covdiff", "pval"]
covdiff_summary_data = []
counter = 1
for n in range(1,chr_count+1):
    for hap in ["A", "B"]:
        for te in interested_TE_cat:
            chrom = "chr"+str(n)+hap
            row = [] 
            te_perm_vals, te_obs_val, te_pval = get_covdiff_p_value(perm_results, observed_result, f"chr{n}{hap}", te)#, use_transformed=True)
            row = {"chr":chrom, "TEtype":te, "obs_covdiff":te_obs_val, "pval":te_pval}
            covdiff_summary_data.append(row)
covdiff_summary_data = pd.DataFrame(covdiff_summary_data, columns=summary_cols)
covdiff_summary_data.to_csv("covdiff_summary_data_superfam.tsv", sep="\t")
covdiff_summary_data

# %% [markdown]
### now convert it into a heatmap

chromosomes as rows, TE orders as columns

observed difference as hue, significance as astericks

# %% [code]
#covdiff_summary_data = pd.read_csv("covdiff_summary_data.tsv", sep="\t", usecols=(1,2,3,4))
#rejected, pval_FDRcorrected = fdrcorrection(np.array(covdiff_summary_data["pval"]),alpha=0.05)
#covdiff_summary_data["pval_FDRcorr"] = pval_FDRcorrected
#covdiff_summary_data.to_csv("covdiff_summary_data_superfam.tsv", sep="\t", index=False, header=True)
covdiff_summary_data = pd.read_csv("covdiff_summary_data_superfam.tsv",sep="\t")
covdiff_summary_data

# %% [code]
print(selected_TEs)

# %% [code]
# can opt to filter to retain favourite TEs here to visualise!
# since some TE orders had 0.05% coverage (look at TE_post_analysis_df_sum above) can choose to skip them.
selected_TEs = TE_post_analysis_df_superfam_sum[TE_post_analysis_df_superfam_sum["coverage_perc"]>=0.5].index.tolist()
covdiff_summary_data_tmp = covdiff_summary_data[covdiff_summary_data["TEtype"].isin(selected_TEs)]
covdiff_summary_pivot_obs_covdiff = sort_pivot_rows_by_natural_chr(covdiff_summary_data_tmp.pivot(index="chr", columns="TEtype", values="obs_covdiff"))#[TE_order_dict["All"]]
covdiff_summary_pivot_pval = covdiff_summary_data_tmp.pivot(index="chr", columns="TEtype", values="pval_FDRcorr")#[TE_order_dict["All"]]
# convert pval into astericks for categorising significance level
covdiff_summary_pivot_pval = sort_pivot_rows_by_natural_chr(covdiff_summary_pivot_pval.applymap(replace_pvalues_as_asterick))
covdiff_summary_pivot_pval.columns == covdiff_summary_pivot_obs_covdiff.columns

# %% [code]
covdiff_summary_pivot_obs_covdiff = covdiff_summary_pivot_obs_covdiff.reset_index()
covdiff_summary_pivot_obs_covdiff["chr"] = covdiff_summary_pivot_obs_covdiff["chr"].str.replace("chr", "Cen")
covdiff_summary_pivot_obs_covdiff = covdiff_summary_pivot_obs_covdiff.set_index("chr")
covdiff_summary_pivot_pval = covdiff_summary_pivot_pval.reset_index()
covdiff_summary_pivot_pval["chr"] = covdiff_summary_pivot_pval["chr"].str.replace("chr", "Cen")
covdiff_summary_pivot_pval = covdiff_summary_pivot_pval.set_index("chr")
covdiff_summary_pivot_obs_covdiff

# %% [code]
plt.figure(figsize=(6, 8))
ax = sns.heatmap(covdiff_summary_pivot_obs_covdiff, annot=covdiff_summary_pivot_pval, fmt="", \
                 robust=True, cbar_kws={"shrink": 0.5, "label": "difference in observed vs expected % TE coverage", "ticks": range(-10, 21, 2)}, \
                 annot_kws={"fontsize": 10}, cmap=sns.cubehelix_palette(as_cmap=True, reverse=True, gamma=1.3))
ax.set(ylabel="", xlabel="")
ax.set_yticklabels(ax.get_yticklabels(), fontsize=10)
labels = ax.get_yticklabels()
for lbl in labels:
    lbl.set_style('italic')
plt.show()

# %% [code]
plt.figure(figsize=(6, 8))
ax = sns.heatmap(covdiff_summary_pivot_obs_covdiff, annot=covdiff_summary_pivot_pval, fmt="", \
                 robust=True, cbar_kws={"shrink": 0.5, "label": "observed TE %coverage difference", "ticks": range(-10, 21, 2)}, \
                 annot_kws={"fontsize": 10}, cmap=sns.cubehelix_palette(as_cmap=True, reverse=True, gamma=1.3))
ax.set(ylabel="", xlabel="")
ax.set_yticklabels(ax.get_yticklabels(), fontsize=10)

plt.show()

# %% [code]
observed_result

# %% [code]
observed_result_sum

# %% [code]
observed_result_sum.to_csv("repeat_cov_centromere_noncentromere.tsv",sep="\t",index=None)

# %% [code]
sns.set_style("ticks")
observed_result_sum = pd.melt(observed_result, id_vars=["chr", "TEtype"], value_vars=["coverage_centromere", "coverage_noncentromere"], var_name="region", value_name="coverage").groupby(["chr", "region"])["coverage"].sum().reset_index()
fig, ax = plt.subplots(figsize=(3,3))

sns.boxplot(data=observed_result_sum, x="region", y="coverage", hue="region", palette=["#f26b21", "#68b8be"], ax=ax, linewidth=1, linecolor="k")
sns.stripplot(data=observed_result_sum, x="region", y="coverage", color="k", size=2, ax=ax)

ax.set(ylabel="", xlabel="")
ax.set_ylabel("% TE coverage",fontsize=11)
ax.set_xticklabels(["centromere","non-centromere"], fontsize=11)
ax.set_title("TE coverage at centromeric and non-centromeric regions", fontsize=10, pad=20)
plt.yticks(list(range(101))[::10])
sns.despine(ax=ax, trim=False, left=False, bottom=False)
x1,x2 = 0,1
y,h,col = observed_result_sum["coverage"].max() + 6,2,"k"
ax.plot([x1, x1, x2, x2], [y, y+h, y+h, y], lw=1.5, c=col)
ax.text((x1+x2)*.5, y+h, "***", ha='center', va='bottom', color=col)
plt.show()

# %% [code]
observed_result_sum

# %% [markdown]
is there a significant difference between centromere and non-centromere TE coverage?

# %% [code]
centromere_cov_vals = np.array(observed_result_sum[observed_result_sum["region"] == "coverage_centromere"]["coverage"])
noncentromere_cov_vals = np.array(observed_result_sum[observed_result_sum["region"] == "coverage_noncentromere"]["coverage"])
tstat, pvalue = stats.ttest_ind(centromere_cov_vals, noncentromere_cov_vals)
print(f"t-statistic: {tstat}, pvalue: {pvalue}")
if pvalue < 0.05:
    print("pvalue < 0.05, reject null.")

# %% [markdown]
### Centromere size differences between haplotypes

# %% [code]
centromere_df = pd.read_excel(centromere_file, engine="openpyxl", usecols=(0,1,2,3,5))
cenhap = []
cenchrname = []
for index, row in centromere_df.iterrows():
    cenhap.append(row["chr"][-1])
    cenchrname.append(row["chr"][:-1])
centromere_df["hap"] = cenhap
centromere_df["chr_name"] = cenchrname
centromere_df["size"] = centromere_df["size"]/1000
centromere_df_ratio = centromere_df.copy()

def calculate_centromere_size_ratio(group):
    hapA_size = group.loc[group["hap"]=="A", "size"].iloc[0]
    hapB_size = group.loc[group["hap"]=="B", "size"].iloc[0]
    group["size_ratio"] = round(hapA_size/hapB_size,2)
    return group
centromere_df_ratio = centromere_df_ratio.groupby("chr_name").apply(calculate_centromere_size_ratio)
centromere_df_ratio

# %% [code]
centromere_df_ratio[centromere_df_ratio["hap"]=="A"]["size_ratio"].median()

# %% [code]
centromere_df_ratio_tmp = centromere_df_ratio.copy()
cen_name = ["Cen"+n.split("chr")[-1] for n in centromere_df_ratio_tmp["chr_name"].tolist()]
centromere_df_ratio_tmp["cen_name"] = cen_name
desired_order = ["Cen"+str(n) for n in range(1,19)]
plt.figure(figsize=(3,4))
centromere_df_ratio_tmp = centromere_df_ratio_tmp.drop_duplicates(subset=["cen_name"]).reset_index(drop=True)
centromere_df_ratio_tmp = centromere_df_ratio_tmp.set_index("cen_name").loc[desired_order].reset_index()
centromere_df_ratio_tmp['highlight'] = 'n'
centromere_df_ratio_tmp.loc[centromere_df_ratio_tmp['size_ratio'] > 1.4, 'highlight'] = 'y'
centromere_df_ratio_tmp.loc[centromere_df_ratio_tmp['size_ratio'] < 0.4, 'highlight'] = 'y'
plt.axvline(x=1, color='black', linestyle='--', alpha=0.2)  # Vertical line at x=1
ax = sns.scatterplot(data=centromere_df_ratio_tmp, x="size_ratio", y="cen_name",\
                     hue='highlight', palette=["black","#B64140"], legend=False)
plt.xlabel('centromere size ratio (hapA:hapB)', fontsize=10)
plt.xticks(fontsize=9)
plt.ylabel('')
plt.yticks(fontsize=9)
sns.despine(ax=ax, trim=False, left=False, bottom=False)
plt.gca().xaxis.set_major_locator(MultipleLocator(0.2))
labels = ax.get_yticklabels()
for lbl in labels:
    lbl.set_style('italic')
# plt.yticks(range(len(df)), df['chr'])  # Set y-axis ticks as chromosome names
# plt.grid(True, linestyle='--', alpha=0.5)
# plt.show()

# %% [code]
plt.figure(figsize=(4,5))
ax = sns.barplot(centromere_df, x="size", y="chr_name", hue="hap", palette="mako")
ax.set_yticklabels(ax.get_yticklabels(), fontsize=9)
ax.set_xlabel("centromere size (kbp)",fontsize=10)
ax.set_ylabel("")
sns.despine(ax=ax, trim=False, left=False, bottom=False)
plt.legend(title="haplotype")
plt.setp(ax.get_legend().get_texts(), fontsize='9')
plt.setp(ax.get_legend().get_title(), fontsize='9')

# %% [markdown]
### young TE enrichment
For each identified refTE there's an average percentage identity for all the matched TEs identified in the genome.

# %% [code]
TE_post_analysis_df

# %% [code]
TE_post_analysis_df["
